# Supplementary material for: Diversification and evolution of the SDG gene family in Brassica rapa after the whole genome triplication
Source: Sci Rep. 2015 Nov 24;5:16851. doi: 10.1038/srep16851 (PMC4657036; doi:10.1038/srep16851)
Supplement: Supplementary Dataset 2 [file srep16851-s2.xls]

## Sheet: Table_S1
	Diversification and evolution of the SDG gene family in Brassica rapa after the whole genome triplication
	Heng Dong, Dandan Liu, Tianyu Han, Yuxue Zhao, Ji Sun, Sue Lin, Jiashu Cao, Zhonghua Chen, Li Huang
	Table S1 The SDG gene family in Brassica rapa and information relevant to Arabidopsis thaliana
	Group	Clade	Arabidopsis thaliana					Brassica rapa
			Gene name	Accession	Protein	Block		Gene name	Accession	Chromosome	Subgenome	Protein	Block
				number	length (aa)				number			length (aa)
	I	1	AtMEA	At1G02580	688	A		BrMEAa	Bra033334	A10	LF	637	A
	E(z)							BrMEAb	Bra032592	A09	MF1	638	A
		2	AtCLF	At2G23380	901	I		BrCLF	Bra032169	A04	MF1	906	I
		3	AtSWN	At4G02020	855	O		BrSWN	Bra036300	A09	LF	779	O
	II	1	AtASHH3	At2G44150	362	J		BrASHH3a	Bra004809	A05	LF	369	J
	Ash							BrASHH3b	Bra000343	A03	MF2	361	J
			AtASHH4	At3G59960	351	N		BrASHH4a	Bra007496	A09	LF	343	N
								BrASHH4b	Bra003396	A07	MF2	258	N
		2	AtASHR3	At4G30860	496	U		BrASHR3	Bra010270	A08	MF2	493	U
		3	AtASHH1	At1G76710	491	E		BrASHH1	Bra015723	A07	LF	460	E
		4	AtASHH2	At1G77300	1804	E		BrASHH2	Bra015678	A07	LF	1656	E
	III	1	AtATX1	At2G31650	1061	J		BrATX1	Bra021721	A04	MF1	961	J
	Trx		AtATX2	At1G05830	1082	A		BrATX2	Bra032450	A09	MF2	1087	A
		2	AtATX3	At3G61740	1017	N		BrATX3	Bra003467	A07	MF2	1034	N
			AtATX4	At4G27910	1026	U		BrATX4	Bra040838	A08	MF2	931	U
			AtATX5	At5G53430	1042	W		BrATX5	Bra003056	A10	LF	722	W
		3	AtATXR3	At4G15180	2334	T		BrATXR3a	Bra039562	A01	LF	2385	T
								BrATXR3b	Bra037086	A05	MF2	2395	S
		4	AtATXR7	At5G42400	1422	V		BrATXR7	Bra027983	A09	MF2	1296	V
	IV		AtATXR5	At5G09790	378	R		BrATXR5a	Bra009403	A10	LF	254	R
	ATXR5/6							BrATXR5b	Bra028618	A02	MF2	253	R
			AtATXR6	At5G24330	348	Q		BrATXR6a	Bra009752	A06	LF	344	Q
								BrATXR6b	Bra029401	A02	MF2	549	Q
	V	1	AtSUVH1	At5G04940	669	R		BrSUVH1a	Bra009408	A10	LF	511	R
	Suv							BrSUVH1b	Bra009409	A10	LF	664	R
								BrSUVH1c	Bra005829	A03	MF1	644	R
								BrSUVH1d	Bra028776	A02	MF2	634	R
			AtSUVH3	At1G73100	668	E		BrSUVH3	Bra016018	A07	LF	676	E
			AtSUVH7	At1G17770	692	A		BrSUVH7a	A06:6823948-6826167,predicted		LF	738	A
								BrSUVH7b	A06:6829427-6831238,predicted		LF	216	A
								BrSUVH7c	Bra025949	A06	LF	892	A
								BrSUVH7d	Bra025950	A06	LF	151	A
			AtSUVH8	At2G24740	755	I
			AtSUVH10	At2G05900	312	G
									Bra004258	A07	LF	918	E
		2	AtSUVH4	At5G13960	623	R		BrSUVH4	Bra006226	A03	MF1	597	R
		3	AtSUVH2	At2G33290	650	J		BrSUVH2a	Bra005511	A05	LF	612	J
								BrSUVH2b	Bra021840	A04	MF1	636	J
			AtSUVH9	At4G13460	649	T		BrSUVH9	Bra007048	A09	LF	630	N
		4	AtSUVR3	At3G03750	353	F		BrSUVR3	Bra031976	A05	MF1	344	F
		5	AtSUVH5	At2G35160	793	J		BrSUVH5	Bra005362	A05	LF	408	J
			AtSUVH6	At2G22740	789	I		BrSUVH6	Bra030212	A04	MF1	791	I
		6	AtSUVR1	At1g04050	733	A
			AtSUVR2	At5G43990	739	V		BrSUVR2a	Bra033710	A06	LF	749	V
								BrSUVR2b	Bra036004	scaffold000111	MF1	624	V
			AtSUVR4	At3G04380	491	F		BrSUVR4a	Bra040197	scaffold000191	MF1	941	F
								BrSUVR4b	Bra001104	A03	MF2	755	F
		7	AtSUVR5	At2G23740	1381	I		BrSUVR5a	Bra039210	A09	LF	305	I
								BrSUVR5b	Bra032148	A04	MF1	1365	I
	VI		AtASHR1	At2G17900	479	H		BrASHR1	Bra002100	A07	LF	482	H
	SMYD		AtASHR2	At2G19640	397	H		BrASHR2	Bra036713	A09	MF2	380	H
			AtATXR1	At1G26760	544	B		BrATXR1	Bra024688	A09	LF	539	B
			AtATXR2	At3G21820	472	F		BrATXR2	Bra031313	A05	LF	435	F
			AtATXR4	At5G06620	324	R		BrATXR4	Bra028726	A02	MF2	328	R
				At1g33400	797	B			Bra010195	A05	MF1	864	B
	VII		AtSETD1	At1G01920	571	A		BrSETD1	Bra032655	A09	MF1	567	A
	SETD		AtSETD2	At1G14030	481	A		BrSETD2	Bra026865	A09	MF1	483	A
			AtSETD3	At1G24610	475	B		BrSETD3a	Bra032786	A09	LF	473	B
								BrSETD3b	Bra032787	A09	LF	361	B
								BrSETD3c	Bra032788	A09	LF	467	B
			AtSETD4	At2G18850	542	H		BrSETD4	Bra038821	A07	LF	537	H
			AtSETD5	At3G07670	503	F		BrSETD5	Bra040022	A01	MF1	506	F
			AtSETD6	At3G55080	462	N		BrSETD6	Bra007140	A09	LF	445	N
			AtSETD7	At3G56570	530	N		BrSETD7	Bra007252	A09	LF	448	N
			AtSETD8	At4G20130	482	U		BrSETD8a	Bra017087	A04	LF	294	J
								BrSETD8b	Bra020935	A08	MF2	663	U
			AtSETD9	At5G14260	513	R		BrSETD9a	Bra008769	A10	LF	515	R
								BrSETD9b	Bra023454	A02	MF2	504	R
			AtSETD10	At5G17240	490	R		BrSETD10	Bra023607	A02	MF2	478	R
				At1g43245	557	C			Bra037400	A09	LF	557	O

## Sheet: Table_S2
	Diversification and evolution of the SDG gene family in Brassica rapa after the whole genome triplication
	Heng Dong, Dandan Liu, Tianyu Han, Yuxue Zhao, Ji Sun, Sue Lin, Jiashu Cao, Zhonghua Chen, Li Huang
	Table S2 Retention of the neighboring genes of SDG gene family after the Whole Genome Triplication (WGT) event in Brassica rapa. Genes retained after the WGT event are indicated as orange 1s and those lost after the WGT event are indicated as white 0s. The three B. rapa subgenomes are indicated as Least Fractionated (LF), Medium Fractionated (MF1), and Mose Fractionated (MF2).
	Gene	Accession No.
	LF		-10	-9	-8	-7	-6	-5	-4	-3	-2	-1	SDG	1	2	3	4	5	6	7	8	9	10
	AtCLF	At2g23380	0	0	0	0	0	0	0	1	1	1	0	0	0	1	1	1	1	0	0	1	0
	AtMEA	At1G02580	1	1	0	0	0	1	0	0	1	1	1	0	1	0	1	1	0	0	0	1	1
	AtSWN	At4G02020	0	0	1	1	1	0	0	0	0	0	1	1	1	1	1	0	1	1	0	1	0
	AtASHH1	At1G76710	0	0	1	1	1	1	1	0	1	0	1	0	0	0	1	0	1	1	1	1	0
	AtASHH2	At1G77300	1	1	1	0	1	1	1	0	1	1	1	1	1	1	0	0	0	1	1	1	0
	AtASHH3	At2G44150	0	1	0	1	1	1	0	1	1	1	1	1	0	0	1	1	0	1	1	0	1
	AtASHH4	At3G59960	1	0	0	1	0	1	0	1	1	1	1	1	1	0	1	1	1	0	1	0	1
	AtASHR1	At2G17900	1	1	0	1	1	1	1	0	0	0	0	0	0	0	1	0	0	1	1	0	1
	AtASHR2	At2G19640	1	0	1	1	1	1	1	0	0	0	0	0	1	0	1	0	1	1	1	1	1
	AtASHR3	At4G30860	1	1	0	1	0	1	1	1	0	1	0	0	1	1	1	1	1	0	0	1	1
	AtATX1	At2G31650	0	0	1	0	1	1	0	0	1	0	0	1	0	1	1	0	1	1	1	1	1
	AtATX2	At1G05830	0	0	1	0	1	1	1	1	0	0	0	0	0	1	1	1	1	0	0	1	1
	AtATX3	At3G61740	0	0	0	0	0	0	1	0	0	1	0	0	0	1	0	0	1	0	0	1	1
	AtATX4	At4G27910	1	0	1	0	0	0	1	1	1	0	0	1	0	1	1	0	1	0	0	1	0
	AtATX5	At5G53430	0	1	1	1	0	1	1	1	0	1	1	0	1	0	0	0	1	0	1	1	1
	AtATXR1	At1G26760	0	1	0	1	1	1	0	1	1	1	1	1	0	1	0	0	1	1	0	1	0
	AtATXR2	At3G21820	1	1	1	0	1	1	1	1	1	0	1	0	1	1	0	0	1	0	0	0	0
	AtATXR3	At4G15180	1	1	0	0	0	1	1	1	0	0	1	1	0	0	1	1	0	1	0	0	0
	AtATXR4	At5G06620	0	1	1	1	1	1	1	1	1	0	0	0	0	0	0	1	1	1	1	1	1
	AtATXR5	At5G09790	0	0	0	0	1	1	0	1	0	0	1	0	1	1	0	1	1	1	0	0	1
	AtATXR6	At5G24330	0	1	1	1	0	1	0	0	1	0	1	1	0	0	1	1	1	1	1	1	1
	AtATXR7	At5G42400	0	0	0	0	0	0	0	0	0	0	0	0	0	0	0	1	0	0	0	0	0
	AtSUVH1	At5G04940	0	1	1	1	1	1	0	1	1	1	1	1	1	0	1	0	1	0	0	0	0
	AtSUVH2	At2G33290	1	0	1	0	0	0	0	1	0	0	1	0	1	1	1	1	1	1	0	1	1
	AtSUVH3	At1G73100	0	0	1	1	1	0	1	1	1	0	1	1	1	0	0	0	0	1	0	0	0
	AtSUVH4	At5G13960	1	1	1	0	1	0	0	1	0	1	0	1	0	1	1	1	0	1	1	1	1
	AtSUVH5	At2G35160	0	0	0	1	1	0	1	1	1	1	1	0	1	1	0	0	1	1	1	0	1
	AtSUVH6	At2G22740	1	1	1	0	0	0	0	0	1	0	0	1	0	1	1	0	0	0	0	0	0
	AtSUVH7	At1G17770	1	0	1	1	1	0	0	0	1	0	1	0	1	0	1	1	1	1	1	1	1
	AtSUVH9	At4G13460	0	0	0	0	0	0	0	0	0	0	0	0	0	0	0	0	0	0	0	0	0
	AtSUVR2	At5G43990	1	1	0	0	0	1	0	1	1	1	1	1	1	0	1	1	1	0	1	0	1
	AtSUVR3	At3G03750	1	0	1	1	1	1	0	0	1	1	0	1	0	1	0	0	0	1	1	0	0
	AtSUVR4	At3G04380	0	0	1	0	0	0	1	0	0	0	0	0	1	0	0	0	0	0	0	0	0
	AtSUVR5	At2G23740	0	1	1	0	1	0	0	0	1	1	1	1	1	0	0	1	1	1	1	0	0
	AtSETD1	At1G01920	1	1	0	0	1	1	0	0	1	0	0	0	0	0	0	1	0	1	0	0	0
	AtSETD2	At1G14030	0	0	0	1	1	1	1	1	0	1	0	1	0	0	1	1	1	0	1	0	1
	AtSETD3	At1G24610	1	1	1	0	1	0	1	0	0	0	1	1	0	0	0	0	1	0	0	0	0
	AtSETD4	At2G18850	0	0	0	1	0	0	1	0	0	0	1	1	0	0	1	1	0	1	0	0	0
	AtSETD5	At3G07670	1	1	1	1	1	0	1	0	1	1	0	1	1	1	0	1	1	1	1	1	1
	AtSETD6	At3G55080	0	0	0	1	0	0	1	0	1	1	1	1	0	1	1	1	1	1	1	1	1
	AtSETD7	At3G56570	0	0	0	1	1	1		1	0	1	1	0	1	0	0	1	1	0	1	1	0
	AtSETD8	At4G20130	1	1	1	1	0	0	1	0	0	1	0	1	0	1	0	1	0	0	1	0	1
	AtSETD9	At5G14260	0	0	0	1	0	1	1	1	1	0	1	0	1	0	0	1	1	1	1	0	0
	AtSETD10	At5G17240	1	0	1	1	1	1	1	1	1	0	0	1	1	0	1	1	1	1	0	1	1
		At1g33400	1	0	0	1	0	1	1	1	1	0	0	0	0	0	1	0	1	1	1	0	0
		At1g43245	0	0	0	0	0	0	0	0	0	0	0	0	0	0	0	0	0	0	0	0	0
	MF1		-10	-9	-8	-7	-6	-5	-4	-3	-2	-1	SDG	1	2	3	4	5	6	7	8	9	10
	AtCLF	At2g23380	1	1	0	1	0	1	0	1	1	0	1	0	0	0	0	1	1	1	1	0	1
	AtMEA	At1G02580	0	0	0	0	0	1	0	0	1	0	0	0	1	0	1	0	0	1	0	1	0
	AtSWN	At4G02020	0	1	1	0	0	0	1	1	0	1	0	0	1	1	1	1	0	1	0	1	0
	AtASHH1	At1G76710	1	0	0	0	1	1	0	1	0	0	0	0	0	0	0	1	0	1	0	1	1
	AtASHH2	At1G77300	0	0	1	0	1	0	0	1	1	0	0	1	0	1	1	0	0	0	0	1	0
	AtASHH3	At2G44150	1	0	0	1	0	0	0	1	0	0	0	1	0	0	1	0	0	1	0	1	0
	AtASHH4	At3G59960	0	1	0	1	0	1	0	1	0	0	0	1	0	0	1	0	0	0	0	0	0
	AtASHR1	At2G17900	1	0	0	0	0	0	0	0	1	0	0	0	1	0	1	0	0	0	0	0	1
	AtASHR2	At2G19640	0	0	0	0	1	0	0	0	0	0	1	1	0	0	1	0	0	0	1	1	0
	AtASHR3	At4G30860	1	1	0	1	1	0	0	1	1	1	0	0	0	1	0	0	1	1	0	0	1
	AtATX1	At2G31650	0	0	1	1	0	0	0	0	1	0	1	1	0	0	0	0	1	1	0	0	0
	AtATX2	At1G05830	0	1	0	0	0	1	0	0	0	1	0	1	0	1	1	0	0	1	0	0	0
	AtATX3	At3G61740	0	1	0	0	1	0	0	0	0	0	0	1	0	0	0	0	0	1	0	0	0
	AtATX4	At4G27910	0	1	1	0	1	0	1	1	0	0	0	0	0	0	0	0	0	1	0	1	0
	AtATX5	At5G53430	1	0	1	1	0	0	1	1	0	1	0	1	0	0	1	0	0	0	0	1	1
	AtATXR1	At1G26760	0	0	0	0	1	0	0	1	0	0	0	0	0	0	0	0	1	1	1	1	0
	AtATXR2	At3G21820	1	1	0	0	0	0	1	1	0	1	0	0	1	0	1	1	1	0	0	0	0
	AtATXR3	At4G15180	0	0	0	0	0	0	0	0	0	0	0	0	0	1	1	0	0	1	0	1	0
	AtATXR4	At5G06620	0	0	0	0	0	1	0	0	1	1	0	0	0	0	0	0	0	1	1		0
	AtATXR5	At5G09790	0	0	0	0	0	0	0	1	1	0	0	0	0	1	1	0	0	1	0	1	1
	AtATXR6	At5G24330	1	0	0	0	0	0	0	0	0	1	1	0	0	0	0	0	0	0	0	0	1
	AtATXR7	At5G42400	0	0	0	0	0	0	0	0	0	0	0	0	0	0	0	1	0	0	0	0	0
	AtSUVH1	At5G04940	0	0	1	1	1	0	1	0	0	1	1	1	1	1	0	0	1	0	1	0	0
	AtSUVH2	At2G33290	1	0	0	0	0	0	1	0	1	1	1	0	0	1	0	1	1	0	0	1	0
	AtSUVH3	At1G73100	0	1	1	0	1	1	1	0	0	1	0	0	1	1	1	1	0	1	1	0	1
	AtSUVH4	At5G13960	1	1	0	0	1	0	1	1	0	1	1	0	1	1	1	1	0	1	1	1	0
	AtSUVH5	At2G35160	0	0	0	0	0	1	0	0	0	0	0	0	1	0	0	1	0	1	1	1	0
	AtSUVH6	At2G22740	0	1	1	0	1	1	1	0	1	1	1	1	1	1	1	1	0	0	1	0	1
	AtSUVH7	At1G17770	0	1	0	1	1	0	0	1	0	1	0	1	1	0	0	0	1	1	0	1	0
	AtSUVH9	At4G13460	1	0	0	0	1	1	0	1	0	1	0	0	0	0	0	0	0	1	1	1	0
	AtSUVR2	At5G43990	0	0	0	0	0	0	1	0	0	0	1	0	1	0	1	1	0	0	0	0	1
	AtSUVR3	At3G03750	0	1	1	0	0	0	1	1	1	0	1	0	1	1	0	0	1	1	0	0	1
	AtSUVR4	At3G04380	1	1	1	0	0	1	0	1	1	0	1	0	0	0	0	0	0	1	1	0	1
	AtSUVR5	At2G23740	1	1	1	1	0	1	1	0	1	1	1	0	1	1	1	1	1	0	1	0	0
	AtSETD1	At1G01920	0	0	0	0	0	0	0	0	0	0	0	0	0	0	0		0	0	0	0	0
	AtSETD2	At1G14030	0	1	0	1	1	0	0	0	1	1	0	0	0	1	0	1	1	0	0	0	0
	AtSETD3	At1G24610	1	1	0	1	0	1	1	1	1	1	0	1	1	0	1	1	1	0	0	0	0
	AtSETD4	At2G18850	0	1	0	0	0	0	0	0	0	0	0	0	0	1	1	1	1	0	0	0	0
	AtSETD5	At3G07670	1	0	1	0	0	1	0	0	1	1	1	1	0	0	0	0	1	0	1	1	1
	AtSETD6	At3G55080	1	0	0	0	0	0	1	1	0	1	0	1	0	1	0	1	0	0	0	0	0
	AtSETD7	At3G56570	0	1	1	0	0	1	0	0	1	1	0	0	0	0	0	0	0	1	1	0	0
	AtSETD8	At4G20130	1	0	1	0	1	0	0	0	0	0	0	0	1	0	0	0	1	0	1	0	1
	AtSETD9	At5G14260	1	0	1	0	0	1	0	1	1	1	0	0	0	0	0	1	1	0	1	0	1
	AtSETD10	At5G17240	1	0	0	0	0	0	0	0	1	0	0	0	1	0	1	0	0	1	1	0	1
		At1g33400	0	1	0	0	0	0	0	0	0	0	0	0	0	0	0	0	0	0	0	0	0
		At1g43245	1	1	0	1	0	0	0	0	0	0	0	0	0	0	0	0	0	0	0	1	0
	MF2		-10	-9	-8	-7	-6	-5	-4	-3	-2	-1	SDG	1	2	3	4	5	6	7	8	9	10
	AtCLF	At2g23380	0	0	0	0	0	0	0	0	0	0	0	0	0	0	0	0	0	0	0	0	0
	AtMEA	At1G02580	1	1	0	0	0	0	0	0	0	0	1	0	0	0	0	0	0	1	0	0	0
	AtSWN	At4G02020	0	0	0	0	0	0	0	0	0	0	0	0	0	0	0	0	0	0	0	0	0
	AtASHH1	At1G76710	1	1	0	0	1	1	0	0	0	0	0	0	0	1	1	1	0	0	1	0	0
	AtASHH2	At1G77300	0	0	0	0	0	1	0	0	0	0	0	1	0	1	0	0	0	0	0	0	0
	AtASHH3	At2G44150	1	0	0	1	0	0	0	1	0	1	1	0	0	1	1	0	0	1	0	0	0
	AtASHH4	At3G59960	0	0	0	0	0	1	0	1	0	1	1	0	0	0	1	0	1	0	0	0	0
	AtASHR1	At2G17900	0	0	0	0	1	0	0	0	0	1	0	0	1	0	1	0	0	0	0	1	1
	AtASHR2	At2G19640	1	0	0	0	1	1	1	0	1	0	0	0	0	0	0	0	0	0	1	1	1
	AtASHR3	At4G30860	1	1	0	1	1	0	0	0	0	0	1	0	1	1	0	0	1	1	0	1	1
	AtATX1	At2G31650	1	1	1	1	1	1	0	1	1	0	0	1	0	1	1	0	0	0	0	1
	AtATX2	At1G05830	1	0	0	0	0	0	0	0	1	0	0	0	1	0	0	1	0	0	1	1	0
	AtATX3	At3G61740	0	1	1	1	1	1	1	0	1	1	1	0	0	0	1	1	1	0	0	0	0
	AtATX4	At4G27910	0	0	0	0	0	0	1	1	0	1	0	0	0	1	1	0	1	0	0	1	0
	AtATX5	At5G53430	0	1	0	0	0	1	1	1	0	1	0	0	0	0	0	1	0	0	0	1	1
	AtATXR1	At1G26760	0	1	1	1	0	0	0	0	1	1	0	0	0	0	0	0	0	0	0	1	1
	AtATXR2	At3G21820	1	1	1	0	1	1	0	0	0	0	0	0	1	0	0	0	0	0	0	1	0
	AtATXR3	At4G15180	0	1	0	0	1	0	0	1	0	1	1	0	1	0	0	0	0	0	0	0	0
	AtATXR4	At5G06620	0	1	0	0	1	0	0	0	1	0	1	0	1	0	1	1	0	1	0	0	0
	AtATXR5	At5G09790	1	1	0	0	0	0	1	1	0	0	1	0	0	1	0	0	0	0	1	0	0
	AtATXR6	At5G24330	0	1	0	0	0	0	0	0	0	0	0	0	1	0	0	0	0	0	0	0	1
	AtATXR7	At5G42400	0	0	1	0		1	1	1	1	1	1	0	1	1	0	0	0	0	0	0	0
	AtSUVH1	At5G04940	0	0	0	0	0	0	0	0	0	0	1	0	0	1	0	0	1	0	0	1	0
	AtSUVH2	At2G33290	1	1	0	0	0	0	1	0	0	0	0	0	1	0	0	0	0	1	0	1	0
	AtSUVH3	At1G73100	1	0	0	1	1	0	0	0	1	0	0	0	0	0	0	0	1	1	0	1	1
	AtSUVH4	At5G13960	0	0	0	0	1	0	0	1	1		0	0	0	1	0	1	0	0	1	1	1
	AtSUVH5	At2G35160	0	0	0	1	0	0	0	0	0	1	0	0	1	0	0	0	0	1	1	0	1
	AtSUVH6	At2G22740	0	0	0	0	0	0	0	0	0	0	0	0	0	0	0	0	0	0	0	0	0
	AtSUVH7	At1G17770	0	0	1	1	1	0	0	0	0	0	0	0	1		1	1	0	0	0	0	0
	AtSUVH9	At4G13460	1	0	0	0	0	0	0	1	0	1	0	0	0	0	0	0	0	0	0	1	0
	AtSUVR2	At5G43990	1	0	1	0	0	1	0	1	1	0	0	0	1	1	1	0	0	0	1	0	1
	AtSUVR3	At3G03750	0	0	0	1	0	0	0	1	0	0	0	1	1	0	0	1	0	0	1	0	0
	AtSUVR4	At3G04380	1	1	1	1	0	0	0	0	1	0	1	0	0	0	0	0	0	0	1	0	1
	AtSUVR5	At2G23740	0	0	0	0	0	0	0	0	0	0	0	0	0	0	0	0	0	1	0	0	0
	AtSETD1	At1G01920	1	0	0	0	0	0	1	1	0	1	1	1	1	1	1	0	0	0	0	1	0
	AtSETD2	At1G14030	1	0	1	1	0	0	0	1	1	0	1	1	0	1	1	0	1	1	1	1	1
	AtSETD3	At1G24610	1	1	0	0	1	0	0	0	1	1	0	1	1	1	0	1	1	0	0	0	0
	AtSETD4	At2G18850	1	1	0	0	0	0	0	0	0	0	0	0	1	0	0	0	1	0	0	0	0
	AtSETD5	At3G07670	1	0	1	1	0	0	1	1	1	0	0	1	0	0	0	0	0	0	0	0	0
	AtSETD6	At3G55080	0	0	0	0	0	0	0	0	1	1	0	0	1	0	0	1	0	1	1	0	0
	AtSETD7	At3G56570	1	0	0	0	1	1	0	0	0	0	0	0	0	0	0	1	0	0	1	1	0
	AtSETD8	At4G20130	0	0	1	0	0	0	0	0	0	0	1	1	1	0	1	1	1	0	0	0	0
	AtSETD9	At5G14260	0	0	0	0	1		0	0	1	1	1	0	0	0	0	0	1	1	0	1	0
	AtSETD10	At5G17240	1	0	1	0	0	1	1	1	1	0	1	0	0	0	0	1	1	1	0	1	1
		At1g33400	0	0	0	0	0	0	0	0	0	0	1	1	0	1	0	1	0	1	0	1	1
		At1g43245	0	0	0	0	0	0	0	0	0	0	0	0	0	0	0	0	0	0	0	0	0

## Sheet: Table_S3
	Diversification and evolution of the SDG gene family in Brassica rapa after the whole genome triplication
	Heng Dong, Dandan Liu, Tianyu Han, Yuxue Zhao, Ji Sun, Sue Lin, Jiashu Cao, Zhonghua Chen, Li Huang
	Table S3 Intron phase, number and average length of BrSDGs and AtSDGs in each group
	Group (gene number)		Introns numbers in each phase (%)			Total intron number	Intron number per gene	Total intron length (bp)	Average length of per intron (bp)
			0	1	2
	E(z)	Br (4)	39	4	19	62	15.5	10303	166.1
		At (3)	31	3	15	49	16.3	8448	172.4
	Ash	Br (7)	33	17	22	72	10.3	9078	126.1
		At (5)	28	12	16	56	11.2	7670	137
	Trx	Br (8)	90	34	26	150	19	32838	218.9
		At (7)	85	30	31	146	20.9	19420	133
	ATXR5/6	Br (4)	4	9	8	21	5.3	4676	222.7
		At (2)	2	4	4	10	5	1330	133
	SUVH	Br (14)	12	8	3	27	1.9	7378	273.3
		At (9)	9	2	3	14	1.6	2425	173.2
	SUVR	Br (6)	25	16	6	52	8.7	9484	182.4
		At (5)	24	9	5	38	7.6	5030	132.4
	SMYD	Br (6)	25	14	7	46	7.6	7088	154.1
		At (6)	25	13	7	45	7.5	6794	151
	SETD	Br (15)	77	22	15	114	7.6	17652	154.8
		At (11)	61	14	16	91	8.3	12083	132.8
	Total	Br (64)	305 (57)	124(23)	110 (20)	535	8.4	98497	184.1
		At (48)	265 (59)	87 (19)	97 (22)	449	9.4	62261	138.7

## Sheet: Table_S4
	Diversification and evolution of the SDG gene family in Brassica rapa after the whole genome triplication
	Heng Dong, Dandan Liu, Tianyu Han, Yuxue Zhao, Ji Sun, Sue Lin, Jiashu Cao, Zhonghua Chen, Li Huang
	Table S4 The BrSDGs that displayed gene structures different from their homologs in Arabidopsis thaliana and the types of change
	Group (gene number)	Structure changed gene	intron gain	intron loss	exon gain	exon loss	phase change
	Ez (4)	BrMEAa	1
		BrMEAb	1			1
		BrSWN				2	1
	Ash(7)	BrASHH1		2
		BrASHH4a					1
		BrASHH4b		2		1
	Trx (8)	BrATX1		1			1
		BrATX2	1	1		1	1+1
		BrATX3		2		2
		BrATX4				1	2
		BrATX5				7
		BrATXR3a		1
		BrATXR3b		1
		BrATXR7	1				1
	ATXR5/6 (4)	BrATXR5a				1
		BrATXR5b		1		1
		BrATXR6b			4
	SUVH (14)	BrSUVH1b	1
		BrSUVH2a	1
		BrSUVH2b	1
		BrSUVH6	1
		BrSUVH7c	4
		BrSUVH9	1
		Bra004258	1
	SUVR (6)	BrSUVR4a			4
		BrSUVR4b		3	3
	SMYD (6)	BrATXR2		1		1
		Bra010195	1
	SETD (15)	BrSETD1		1			1
		BrSETD2					1
		BrSETD3a	1
		BrSETD3b	1			1
		BrSETD3c	1
		BrSETD4		1		1
		BrSETD6				1
		BrSETD8a				5
		BrSETD8b			5
		BrSETD9a					1
		Bra037400		2
	the numbers underlined indicated the changes took place in AtSDGs but not in BrSDGs.

## Sheet: Table_S5
	Diversification and evolution of the SDG gene family in Brassica rapa after the whole genome triplication
	Heng Dong, Dandan Liu, Tianyu Han, Yuxue Zhao, Ji Sun, Sue Lin, Jiashu Cao, Zhonghua Chen, Li Huang
	Table S5 BrSDGs that changed domain architectures when compared to AtSDGs, and the corresponding domains
	Gene	Gained Domain	Lost Domain
	BrCLF	SANT
	BrMEAb		SANT
	BrSWN		CXC
	BrASHH4b		AWS
	BrATX2	HhH1, FES	2×PHD, Post-SET
	BrATX3		2×PHD
	BrATX4		PHD, Transmembrane region
	BrATX5		2×PHD
	BrATXR7	GYF, Post-SET
	BrSUVH1a		Post-SET
	BrSUVH1b		Post-SET
	BrSUVH3	2×AT-hook
	BrSUVH7a	AT-hook
	BrSUVH7c	AT-hook
	BrSUVR2b	Post-SET
	BrSUVR4a	2×Stress-Antifung, Transmembrane region, Ribosomal_L14
	BrSUVR4b	Ribosomal_L14
	BrSUVR5b		Post-SET
	The domains underlined were proved to be actually changing in AtSDGs.

## Sheet: Table_S6
	Diversification and evolution of the SDG gene family in Brassica rapa after the whole genome triplication
	Heng Dong, Dandan Liu, Tianyu Han, Yuxue Zhao, Ji Sun, Sue Lin, Jiashu Cao, Zhonghua Chen, Li Huang
	Table S6 The name and function of domains that involved in changing in BrSDGs and their homologs in Arabidopsis thaliana
	Domain name	SMART/PFAM accession number	Function
	AT-hook	SM000384	DNA-binding
	AWS	SM000570	Associated with SET domains, function unknown
	CXC	SM001114	Protein-protein binding, DNA binding, RNA-binding
	FES	SM000525	Iron-sulpphur binding, DNA binding
	GYF	SM000444	Proline-rich sequence recognition
	HhH1	SM000278	DNA-binding
	PHD	SM000249	Protein-protein interaction
	Post-SET	SM000508	Participate in SAM-binding and histone tail interactions
	Pre-SET	SM000468	N-terminal to some SET domains, function unknown
	Ribosomal_L14	PF00238	RNA-binding
	SANT	SM000717	DNA-binding
	Stress-Antifung	PF01657	Unknown

## Sheet: Table_S7
	Diversification and evolution of the SDG gene family in Brassica rapa after the whole genome triplication
	Heng Dong, Dandan Liu, Tianyu Han, Yuxue Zhao, Ji Sun, Sue Lin, Jiashu Cao, Zhonghua Chen, Li Huang
	Table S7 Subcellular localization of BrSDG and AtSDG proteins predicted by NucPred and Wolf PSORT
	Protein	NucPred Value	Wolf PSORT Value1		Protein	NucPred Value	Wolf PSORT Value1
	AtMEA	0.89	nucl:13.0		BrMEAa	0.88	nucl:9.0
					BrMEAb	0.82	nucl:12.0
	AtCLF	0.92	nucl:13.0		BrCLF	0.93	nucl:12.0
	AtSWN	0.77	nucl:12.0		BrSWN	0.69	nucl:11.0
	AtASHH1	0.55	nucl:13.0		BrASHH1	0.48	nucl:10.0
	AtASHH2	0.94	nucl:14.0		BrASHH2	0.95	nucl:14.0
	AtASHH3	0.4	cyto:8.0		BrASHH3a	0.46	nucl:7.0
					BrASHH3b	0.38	cyto:9.0
	AtASHH4	0.29	nucl:6.0		BrASHH4a	0.58	nucl:8.0
					BrASHH4b	0.35	cyto:7.0
	AtASHR3	0.53	nucl:10.0		BrASHR3	0.49	nucl:7.0
	AtATX1	0.84	nucl:12.0		BrATX1	0.8	nucl:11.0
	AtATX2	0.89	nucl:12.0		BrATX2	0.79	nucl:11.0
	AtATX3	0.82	nucl:10.0		BrATX3	0.69	nucl:11.0
	AtATX4	0.84	nucl:9.0		BrATX4	0.87	chlo:6.5
	AtATX5	0.83	nucl:7.0		BrATX5	0.83	nucl:6.0
	AtATXR3	0.92	nucl:14.0		BrATXR3a	0.93	nucl:14.0
					BrATXR3b	0.94	nucl:14.0
	AtATXR7	0.96	nucl:9.0		BrATXR7	0.93	nucl:13.0
	AtATXR5	0.93	mito:6.0		BrATXR5a	0.75	nucl:7.0
					BrATXR5b	0.68	nucl:5.0
	AtATXR6	0.94	nucl:9.0		BrATXR6a	0.88	nucl:7.0
					BrATXR6b	0.9	nucl:9.0
	AtSUVH1	0.77	nucl:12.0		BrSUVH1a	0.3	nucl:5.0
					BrSUVH1b	0.59	nucl:13.5
					BrSUVH1c	0.51	nucl:13.0
					BrSUVH1d	0.46	nucl:10.5
	AtSUVH2	0.28	nucl:9.0		BrSUVH2a	0.15	chlo:5.0
					BrSUVH2b	0.41	chlo:9.0
	AtSUVH3	0.42	nucl:14.0		BrSUVH3	0.44	nucl:12.5
	AtSUVH4	0.62	nucl:9.0		BrSUVH4	0.59	nucl:8.0
	AtSUVH5	0.62	nucl:13.0		BrSUVH5	0.05	chlo:5.0
	AtSUVH6	0.5	nucl:11.0		BrSUVH6	0.5	nucl:7.0
	AtSUVH7	0.33	cyto:7.0		BrSUVH7a	0.64	nucl:13.0
					BrSUVH7c	0.67	nucl:14.0
	AtSUVH8	0.56	nucl:9.0
	AtSUVH9	0.26	nucl:10.0		BrSUVH9	0.3	nucl:8.0
	AtSUVH10	0.21	cysk:9.0
	AtSUVR1	0.81	nucl:8.0
	AtSUVR2	0.45	chlo:9.0		BrSUVR2a	0.61	nucl:6.0
					BrSUVR2b	0.42	cyto:4.0
	AtSUVR3	0.43	nucl:6.5		BrSUVR3	0.59	nucl:10.5
	AtSUVR4	0.81	nucl:12.0		BrSUVR4a	0.38	plas:9.5
					BrSUVR4b	0.63	nucl:10.0
	AtSUVR5	0.81	nucl:14.0		BrSUVR5b	0.73	nucl:13.0
	AtATXR1	0.21	nucl:7.5		BrATXR1	0.24	nucl:11.5
	AtATXR2	0.3	cyto:10.0		BrATXR2	0.4	nucl:6.5
	AtASHR1	0.67	cyto:8.0		BrASHR1	0.38	cyto:8.0
	AtATXR4	0.23	mito:9.0		BrATXR4	0.2	chlo:7.0
	AtASHR2	0.3	nucl:10.0		BrASHR2	0.38	nucl:9.0
	AtSETD1	0.47	chlo:5.0		BrSETD1	0.25	nucl:5.0
	AtSETD2	0.14	chlo:11.5		BrSETD2	0.05	chlo:13.0
	AtSETD3	0.28	chlo:7.0		BrSETD3a	0.31	chlo:11.0
					BrSETD3b	0.22	chlo:8.0
					BrSETD3c	0.18	mito:6.0
	AtSETD4	0.13	nucl:6.5		BrSETD4	0.12	nucl:10.0
	AtSETD5	0.66	chlo:10.0		BrSETD5	0.71	chlo:11.0
	AtSETD6	0.39	chlo_mito:6.0		BrSETD6	0.45	mito:7.5
	AtSETD7	0.59	nucl:5.0		BrSETD7	0.38	mito:7.0
	AtSETD8	0.7	chlo:12.0		BrSETD8b	0.81	chlo:4.0
					BrSETD8a	0.3	cyto:6.0
	AtSETD9	0.49	chlo:9.5		BrSETD9a	0.61	chlo:10.5
					BrSETD9b	0.52	chlo:10.5
	AtSETD10	0.42	nucl:12.0		BrSETD10	0.39	nucl:8.0
	At1g33400	0.55	nucl:7.0		Bra010195	0.49	nucl:7.0
	At1g43245	0.43	nucl:8.0		Bra037400	0.28	nucl:3.0
					Bra004258	0.65	nucl:5.0
	Abbreviation: chlo, chloroplast; cysk, cytoskeletal; cyto, cytoplasmic; nucl, nuclear; mito, mitochondrial; plas, plasma membrane.

## Sheet: Table_S8
	Diversification and evolution of the SDG gene family in Brassica rapa after the whole genome triplication
	Heng Dong, Dandan Liu, Tianyu Han, Yuxue Zhao, Ji Sun, Sue Lin, Jiashu Cao, Zhonghua Chen, Li Huang
	Table S8 Molecular evolution rates in BrSDGs and AtSDGs in branch model
	Loci		M0		M-gene						Accept Model	ω-br in the accept model	ω-at in the accept model	ω-br/ ω-at
			lnL	ω	B. rapa			A. thaliana
					Gene	lnL	LRT (M0)	Gene	lnL	LRT (M0)
	CLF		-13338.6	0.1064	BrCLF	-13337.2	2.78				M0	0.1064	0.1064	1
	SWN		-8909.85	0.1857	BrSWN	-8908.72	2.26				M0	0.1064	0.1064	1
	ASHH1		-4624.3	0.0999	BrASHH1	-4623.8	1				M0	0.0999	0.0999	1
	ASHH2		-14459.2	0.2046	BrASHH2	-14452.7	12.98 (**)	AtASHH2	-14452.6	13.18 (**)	M-ab	0.2942	0.2942	1		lnL		lnL	LRT (M-ab)
															M-ab	-14452.9	M-ab-br	-14452.1	1.61
	ASHH3/4	ASHH3	-4729.54	0.1636	BrASHH3a	-4729.54	0.01	AtASHH3	-4727.76	3.57	M-br3b-4	0.0792	0.0792	1				lnL		lnL	LRT (M-br3b-4)
					BrASHH3b	-4718.35	22.38 (**)					0.9139		11.5391			M-br3b-4	-4694.69	M-br3b-4-br4a	-4694.59	0.21
		ASHH4			BrASHH4a	-4727.47	4.14 (*)	AtASHH4	-4725.34	8.41 (**)		0.3458	0.3458	1					M-br3b-4-br4b	-4694.67	0.03
					BrASHH4b	-4724.1	10.89 (**)					0.3458		1
	ASHR3		-2696.51	0.0962	BrASHR3	-2696.17	0.68				M0	0.0585	0.0585	1
	ATX1/2	ATX1	-10287.9	0.1705	BrATX1	-10285.3	5.14 (*)	AtATX1	-10286.4	3.06	M-br1-br2	0.2944	0.1418	2.07616				lnL	LRT (M-br1)
		ATX2			BrATX2	-10280.9	14.00 (**)	AtATX2	-10287.4	1		0.3011	0.1418	2.12341			M-br1-br2	-10276.5	17.69 (**)
	ATX3		-8446.15	0.1258	BrATX3	-8430.36	31.57 (**)	AtATX3	-8441.76	8.78 (**)	M-ab-br	0.4843	0.1448	3.34461		lnL		lnL	LRT (M-ab)
															M-ab	-8432.53	M-ab-br	-8429.25	6.56 (**)
	ATX4/5	ATX4	-9533.59	0.142	BrATX4	-9525.64	15.91 (**)	AtATX4	-9532.57	2.05	M-br4-br5	0.2863	0.1342	2.13338				lnL	LRT (M-br5)
		ATX5			BrATX5	-9530.91	5.36 (*)	AtATX5	-9532.28	2.62		0.0872	0.1342	0.649776			M-br5-br4	-9524.2	13.43 (**)
	ATXR3		-7507.78	0.0969	BrATXR3a	-7505.24	1.07				M0	0.0969	0.0969	1
					BrATXR3b	-7505.65	0.27					0.0969		1
	ATXR7		-18005.5	0.271	BrATXR7	-18001	8.91 (**)	AtATXR7	-18000.1	10.74 (**)	M-ab-br	0.5812	0.2402	2.42		lnL		lnL	LRT (M-ab)
															M-ab	-18003	M-ab-br	-18001	3.88 (*)
	SUVH1/3/7	SUVH1	-17530.7	0.161	BrSUVH1a	-17529.3	2.76	AtSUVH1	-17525.4	10.54 (**)	M-at1+br1c-7-br7-7a	0.1365	0.0995	1.37				lnL		lnL	LRT (M-at1+br1c)		lnL		lnL	LRT (M-at1+br1c-7)		lnL		lnL	LRT (M-at1+br1c-7-br7)
					BrSUVH1b	-17530.1	1.1					0.1365		1.37			M-at1+br1c	-17523.7	M-at1+br1c-br1c	-17523.3	0.74	M-at1+br1c-7	-17493.6	M-at1+br1c-7-br7a	-17487	13.26 (**)	M-at1+br1c-7-br7	-17492.2	M-at1+br1c-7-br7-7a	-17486.9	10.61 (**)
					BrSUVH1c	-17528.2	4.90 (*)					0.0995		1										M-at1+br1c-7-br7c	-17490.3	6.57 (*)			M-at1+br1c-7-br7-7c	-17490.3	3.86 (*)
					BrSUVH1d	-17529.8	1.69					0.1365		1.37										M-at1+br1c-7-Bra004258	-17492.3	2.55
		SUVH3			BrSUVH3	-17529.8	1.67	AtSUVH3	-17530.3	0.68		0.1365	0.1365	1
		SUVH7			BrSUVH7a	-17514.4	32.45 (**)	AtSUVH7 (AtSUVH8)	-17522.58 (-17515.34)	16.19 (**) (30.67 (**))		1.6003	0.2595	6.17
					BrSUVH7c	-17520.1	21.19 (**)					0.2352		0.91
					Bra004258	-17528	5.30 (*)					0.2595		1
	SUVH2/9	SUVH2	-8862.4	0.1079	BrSUVH2a	-8839.47	45.86 (**)	AtSUVH2	-8861.29	2.22	M-br2-br2b-9	0.3423	0.3423	1				lnL		lnL	LRT (M-br2)
					BrSUVH2b	-8858.95	6.90 (**)					0.1462		0.427111			M-br2	-8836.86	M-br2-br2a	-8835.11	3.5		lnL		lnL	LRT (M-br2-br2b-9)
		SUVH9			BrSUVH9	-8858.98	6.84 (**)	AtSUVH9	-8859.28	6.25 (*)		0.07	0.07	1					M-br2-br2b	-8834.46	4.80（*）	M-br2-br2b-9	-8833.95	M-br-2-br2b-9-br9	-8833.95	0.01
	SUVH4		-7057.63	0.0913	BrSUVH4	-7046.35	22.56 (**)	AtSUVH4	-7039.87	35.51 (**)	M-ab	0.182	0.182	1		lnL		lnL	LRT (M-ab)
															M-ab	-7042.01	M-ab-br	-7041.66	0.7
	SUVH5/6		-7801.89	0.1522	BrSUVH5	-7801.39	0.99				M0	0.1522	0.1522	1
					BrSUVH6	-7800.67	2.43					0.1522	0.1522	1
	SUVR2/4	SUVR2	-10804.1	0.1963	BrSUVR2a	-10801.3	5.55 (*)	AtSUVR1	-10804	0.06	M-br4a-2	0.3329	0.3329	1				lnL		lnL	LRT (M-br4a-2)
					BrSUVR2b	-10800.9	6.37 (*)	AtSUVR2	-10799.5	9.07 (**)		0.3329		1			M-br4a-2	-10785.9	M-br4a-2-br2a	-10785.9	0
		SUVR4			BrSUVR4a	-10799.1	10.00 (**)	AtSUVR4	-10799.5	9.08 (**)		0.3843	0.1479	2.6					M-br4a-2-br2b	-10785.9	0
					BrSUVR4b	-10803.9	0.43					0.1479		1
	SUVR3		-4438.46	0.112	BrSUVR3	-4434.15	8.61 (**)	AtSUVR3	-4434.85	7.23 (**)	M-ab	0.1798	0.1798	1		lnL		lnL	LRT (M-ab)
															M-ab	-4430.97	M-ab-br	-4430.96	0.02
	SUVR5		-13822.8	0.1965	BrSUVR5b	-13816.6	12.48 (**)	AtSUVR5	-13810.6	24.49 (**)	M-ab	0.2925	0.2925	1		lnL		lnL	LRT (M-ab)
															M-ab	-13813.7	M-ab-br	-13813.7	0.01

## Sheet: Table_S9
	Diversification and evolution of the SDG gene family in Brassica rapa after the whole genome triplication
	Heng Dong, Dandan Liu, Tianyu Han, Yuxue Zhao, Ji Sun, Sue Lin, Jiashu Cao, Zhonghua Chen, Li Huang
	Table S9 Results for molecular evolution site analyses on the faster evolution BrSDGs
	Loci	Model Pair 1 (M0 & M3)			Model Pair 2 (M1a & M2a)			Model Pair 3 (M7 & M8)
		lnL for M0	lnL for M3	LRT	lnL for M1a	lnL for M2a	LRT	lnL for M7	lnL for M8	LRT
	ASHH2	-14459.2	-14011.1	896.21 (**)	-14092.3	-14092.3	0	-14012	-14011.5	1.1
	ASHH3/4	-4729.54	-4568.4	322.29 (**)	-4607.35	-4607.35	0	-4570.18	-4569.79	0.78
	ATX1/2	-10287.9	-10095.1	385.67 (**)	-10168	-10168	0	-10097.1	-10097.1	0.04
	ATX3	-8446.15	-8201.5	489.29 (**)	-8290.44	-8290.44	0	-8204.14	-8204.14	0
	ATX4/5	-9533.59	-9320.2	426.78 (**)	-9372.53	-9372.53	0	-9320.64	-9318.29	4.70 (**)
	ATXR7	-18005.5	-17682.6	645.84 (**)	-17742.6	-17742.6	0	-17685.9	-17684.6	2.63
	SUVH1/3/7	-17530.7	-17025.8	1009.82 (**)	-17292.2	-17292.2	0	-17023.2	-17020.4	5.67 (**)
	SUVH2/9	-8862.4	-8646.68	431.33 (**)	-8745.2	-8745.2	0	-8639.26	-8634.92	8.69 (**)
	SUVH4	-7057.63	-6949.54	216.17 (**)	-7001.48	-7001.48	0	-6952.22	-6951.08	2.29
	SUVR2/4	-10804.1	-10542.9	522.27 (**)	-10631.3	-10631.3	0	-10540.5	-10534.9	11.12 (**)
	SUVR3	-4438.46	-4332.02	212.89 (**)	-4364.95	-4364.95	0	-4333.09	-4332.35	1.47
	SUVR5	-13822.8	-13645.5	354.59 (**)	-13714.4	-13714.4	0	-13626.4	-13626.2	0.46

## Sheet: Table_S10
	Diversification and evolution of the SDG gene family in Brassica rapa after the whole genome triplication
	Heng Dong, Dandan Liu, Tianyu Han, Yuxue Zhao, Ji Sun, Sue Lin, Jiashu Cao, Zhonghua Chen, Li Huang
	Table S10 Molecular evolution rates in the SET domains of BrSDGs and AtSDGs in branch model
	Loci		M0		M-gene						Accept Model	ω-br in the accept model	ω-at in the accept model	ω-br/ ω-at
			lnL	ω	B. rapa			A. thaliana
					Gene	lnL	LRT (M0)	Gene	lnL	LRT (M0)
	CLF		-1196.16	0.0094	BrCLF	-1194.79	2.72				M0	0.0094	0.0094	1
	SWN		-874.512	0.0218	BrSWN	-874.098	0.83				M0	0.0218	0.0218	1
	ASHH1		-928.585	0.0418	BrASHH1	-928.583	0				M0	0.0418	0.0418	1
	ASHH2		-1559.79	0.0716	BrASHH2	-1559.75	0.08				M0	0.0716	0.0716	1
	ASHH3/4	ASHH3	-2099.36	0.1086	BrASHH3a	-2099.31	0.1	AtASHH3	-2097.81	3.1	M-br3b-br4	0.0591	0.0591	1		lnL		lnL	LRT (M-br3b-br4)
					BrASHH3b	-2086.71	25.31(**)					1.5208		25.7327	M-br3b-br4	-2076.29	M-br3b-br4-br4a	-2076.27	0.05
		ASHH4			BrASHH4a	-2097.27	4.19(*)	AtASHH4	-2098.54	1.65		0.3149	0.0591	5.32826			M-br3b-br4-br4b	-2076.25	0.08
					BrASHH4b	-2095.22	8.29(**)					0.3149		5.32826
	ASHR3		-1409.86	0.0196	BrASHR3	-1409.68	0.36				M0	0.0196	0.0196	1
	ATX1/2	ATX1	-1595.06	0.0462	BrATX1	-1594.7	0.71				M-br2	0.0346	0.0346	1
		ATX2			BrATX2	-1585.65	18.81(**)	AtATX2	-1595.06	0		0.2579	0.0346	7.45376
	ATX3		-1567.06	0.0349	BrATX3	-1564.56	5.00(*)	AtATX3	-1566.39	1.33	M-br	999	0.0289
	ATX4/5	ATX4	-1359.36	0.0488	BrATX4	-1355.78	7.16(**)	AtATX4	-1359.11	0.5	M-br4	0.357	0.0419	8.52029
		ATX5			BrATX5	-1359.09	0.52					0.0419	0.0419	1
	ATXR3		-1406.43	0.0553	BrATXR3a	-1406.4	0.07				M0	0.0553	0.0553	1
					BrATXR3b	-1406.35	0.17					0.0553		1
	ATXR7		-1156.56	0.0257	BrATXR7	-1154.98	3.16				M0	0.0257	0.0257	1
	SUVH1/3/7	SUVH1	-4310.26	0.1348	BrSUVH1a	-4309.4	1.72				M-br7a	0.1308	0.1308	1
					BrSUVH1b	-4309.2	2.13					0.1308		1
					BrSUVH1c	-4309.49	1.55					0.1308		1
					BrSUVH1d	-4309.38	1.77					0.1308		1
		SUVH3			BrSUVH3	-4309.86	0.81					0.1308	0.1308	1
		SUVH7			BrSUVH7a	-4306.76	7.01(**)	AtSUVH7 (AtSUVH8)	-4310.18 (-4308.49)	0.17 (3.54)		0.8643	0.1308	6.6078
					BrSUVH7c	-4309.88	0.77					0.1308		1
					Bra004258	-4310.22	0.08					0.1308		1
	SUVH2/9	SUVH2	-2608	0.1219	BrSUVH2a	-2600.53	14.94(**)	AtSUVH2	-2607.99	0.01	M-br2	0.3091	0.0843	3.67		lnL		lnL	LRT (M-br2)
					BrSUVH2b	-2605.97	4.06(*)					0.3091		3.67	M-br2	-2599.75	M-br2-2a	-2599.18	1.14
		SUVH9			BrSUVH9	-2607.95	0.09					0.0843	0.0843	1			M-br2-2b	-2599.6	0.32
	SUVH4		-2008.51	0.0649	BrSUVH4	-2008.18	0.65				M0	0.0649	0.0649	1
	SUVH5/6		-1836.22	0.088	BrSUVH5	-1835.11	2.23				M0	0.088	0.088	1
					BrSUVH6	-1835.48	1.48					0.088	0.088	1
	SUVR2/4	SUVR2	-2335.27	0.1305	BrSUVR2a	-2335.26	0.03				M0	0.1305	0.1305	1
					BrSUVR2b	-2333.62	3.3					0.1305		1
		SUVR4			BrSUVR4a	-2335.16	0.22					0.1305	0.1305	1
					BrSUVR4b	-2334.37	1.81					0.1305		1
	SUVR3		-1529.56	0.0499	BrSUVR3	-1528	3.1				M0	0.0499	0.0499	1
	SUVR5		-1765.95	0.0773	BrSUVR5b	-1765.45	1				M0	0.0773	0.0773	1

[truncated: 1 more sheets: Table_S11]
